# Supplementary material for: DryMass: handling and analyzing quantitative phase microscopy images of spherical, cell-sized objects
Source: BMC Bioinformatics. 2020 Jun 3;21:226. doi: 10.1186/s12859-020-03553-y (PMC7268593; doi:10.1186/s12859-020-03553-y)
Supplement: Supplementary file 1 — Additional file 1 Title of data: DryMass analysis recipe for HL60 cell nuclei. Description of data: This is a DryMass configuration file, containing all information necessary to exactly reproduce the data analysis demonstrated in the present work. [file 12859_2020_3553_MOESM1_ESM.cfg]

[bg]
amplitude profile = poly2o
phase profile = poly2o

[meta]
pixel size um = 0.107
wavelength nm = 632.8
medium index = 1.335

[holo]
filter name = smooth disk

[roi]
threshold = dm-nuclei
pad border px = 35

[specimen]
size um = 7.0

[sphere]
method = image
model = rytov-sc
image verbosity = 0
