# Supplementary material for: DryMass: handling and analyzing quantitative phase microscopy images of spherical, cell-sized objects
Source: BMC Bioinformatics. 2020 Jun 3;21:226. doi: 10.1186/s12859-020-03553-y (PMC7268593; doi:10.1186/s12859-020-03553-y)
Supplement: Supplementary file 2 — Additional file 2 Title of data: Regions of interest removed from the final analysis. Description of data: This file contains the identifiers of the regions of interest (ROI) that were not used in the data analysis for figure 3 in the manuscript. Copy and replace the respective line in the [roi] section of the corresponding DryMass configuration file (drymass.cfg). [file 12859_2020_3553_MOESM2_ESM.txt]

Regions of interest removed from the final analysis
===================================================
This file contains the identifiers of the regions of interest (ROI) that were
not used in the data analysis for figure 3 in the manuscript. Copy and replace
the respective line in the [roi] section of the corresponding DryMass
configuration file (drymass.cfg).


2014-05-29
----------
G1
ignore data = 3.5, 4.4, 6.1, 9.1, 9.3, 11.2, 13.1, 14.6, 14.7, 15.1, 16.6, 17.10, 17.11, 19.1, 19.15, 20.1, 24.2, 25.9, 31.2, 33.1, 34.1, 43, 58.1, 63.4, 64.1

G2
ignore data = 1.2, 1.3, 1.4, 6.2, 6.3, 10.4, 12.2, 12.3, 13, 14.1, 14.2, 16, 17.3, 17.7, 17.9, 18.1, 19.2, 19.4, 19.5, 19.6, 20.1, 20.2, 20.3, 20.4, 20.5, 20.7, 20.8, 21.2, 22, 23.1, 26, 27, 29.1, 31.1, 35, 36.1, 37, 38, 39.1, 39.3, 39.4, 39.7, 40, 41, 42.2, 42.3, 43.3, 43.4, 43.5, 43.6, 44.2, 44.7, 47.1, 47.3, 48, 49, 50.1, 50.2, 50.4, 51.2, 51.3, 51.5, 52.4, 53.2, 53.4, 56.1, 56.2, 56.4, 56.6, 60.4, 62.2, 63, 64.1, 64.4, 65, 67.4, 68.1, 70.1, 71.5, 71.6, 80.1, 81, 83.2, 83.4, 84, 85, 86, 88.2

S
ignore data = 1.1, 10.1, 12.1, 15.2, 15.3, 16.2, 16.3, 16.4, 17.4, 22, 23, 24.2, 29.1, 30.1, 34, 38, 40.5, 43, 47.6, 48.2, 50.1, 50.4, 50.5, 51, 53.6, 54.1, 55.1, 57.1, 57.2, 57.3, 57.5, 59, 60.1, 60.3, 60.6, 61.3, 63.2, 63.3, 63.5, 63.6, 64.2, 64.4, 64.5, 64.6, 64.12, 66, 67, 69.3, 70.1, 71, 72.2, 72.5, 72.6


2014-07-03
----------
G1
ignore data = 3.1, 9.1, 14.1, 14.2, 16.1, 33.1, 47.2, 50.1, 54.1, 58.1, 58.2, 64.1, 64.2, 69.1, 79.1, 94, 95.1, 100.2, 104.1, 112, 114.4, 116.2, 117.1, 117.2, 118

G2
ignore data = 4.1, 10.1, 14.1, 18.2, 20.1, 24.1, 28.2, 31, 32.1, 34.1, 48.1, 53.3, 54, 55, 65.2, 67, 74, 80.1, 81.1, 97.1, 113.1, 122.1, 124, 131.1, 132

S
ignore data = 2.1, 7, 14, 15.1, 16.1, 23, 26, 28.2, 28.3, 31.2, 32.1, 40, 41.1,  46.2, 60.3, 64.3, 74.1, 90.3, 95.1, 96.1, 100.2, 111.1, 114.2, 119.2, 123, 132, 143, 147, 149, 154, 155
